# Supplementary material for: Potential Cancer Risk in Patients with Rheumatoid Arthritis: A Longitudinal Korean Population-Based Analysis
Source: J Pers Med. 2022 Jun 13;12(6):965. doi: 10.3390/jpm12060965 (PMC9224951; doi:10.3390/jpm12060965)
Supplement: Supplementary file 1 [file jpm-12-00965-s001.zip]

Archive with 1 entries (1 files):
- jpm-1746885-supplementary.pdf
